# Supplementary material for: Randomized, double-blind, placebo-controlled trial of rapamycin in amyotrophic lateral sclerosis
Source: Nat Commun. 2023 Aug 17;14:4970. doi: 10.1038/s41467-023-40734-8 (PMC10435464; doi:10.1038/s41467-023-40734-8)
Supplement: Supplementary file 4 — Source Data [file 41467_2023_40734_MOESM4_ESM.xlsx]

## Sheet: Table1
ALL PATIENTS
Variable	Values	Rapamycin 2 mg/mq/die		Rapamycin 1 mg/mq/die		Placebo
		Value1	Value2	Value1	Value2	Value1	Value2
sex_male	n %	11	0.52381	7	0.333333	13	0.619048
age_yrs	mean sd	56.043	11.8757	55.0813	10.9892	55.5532	12.8805
bmi_n	mean sd	25.3905	4.42921	25.6333	4.74651	24.7143	2.73355
bsa_mq	mean sd	1.8419	0.173511	1.80762	0.230063	1.82524	0.220513
Bulbar onset	n %	4	0.190476	4	0.190476	6	0.285714
Upper limb onset	n %	10	0.47619	9	0.428571	8	0.380952
Lower limb onset	n %	9	0.428571	10	0.47619	10	0.47619
Time since symptom onset_months	mean sd	11.9048	3.94848	14.0952	3.6593	11.6667	4.24657
ALSFRS-R total score	mean sd	39.0476	4.16505	38.2857	4.36054	38.619	5.36168
ALSFRS-R bulbar score	mean sd	11	1.61245	10.7143	1.67758	10.5714	1.71963
ALSFRS-R fine motor score	mean sd	8.28571	1.97846	8.09524	2.46789	8.38095	2.74729
ALSFRS-R gross motor score	mean sd	8	2.86356	7.66667	2.78089	7.90476	2.79114
ALSFRS-R breathing score	mean sd	11.7619	0.70034	11.8095	0.402374	11.7619	0.889087
ALS-FRS-R monthly decline	mean sd	0.795238	0.422464	0.742857	0.414212	1.00476	0.937804
FVC (%)	mean sd	95.4667	18.2665	94.8571	17.8506	95.0429	15.7235
MRC upper limbs score (%)	mean sd	86.7857	14.2224	85.5655	10.9382	85.2679	12.8355
MRC lower limbs score (%)	mean sd	85.4422	17.0211	85.6803	18.2855	84.898	17.1433
MRC neck score (%)	mean sd	97.381	5.15244	92.619	14.0195	95.9524	9.16775
ALSAQ40_score	mean sd	32.5624	14.5125	30.6701	14.6366	32.9819	17.7168
Edavarone treatment	n %	0	0	2	0.0952381	5	0.238095
FEMALES
Variable	Values	Rapamycin 2 mg/mq/die		Rapamycin 1 mg/mq/die		Placebo
		Value1	Value2	Value1	Value2	Value1	Value2
age_yrs	mean sd	52.1719	12.4165	55.655	10.8822	59.3039	10.0469
bmi_n	mean sd	25.94	5.59091	25.7143	5.52823	24.1625	3.16044
bsa_mq	mean sd	1.772	0.201759	1.73571	0.211977	1.61375	0.137627
Bulbar onset	n %	2	0.2	4	0.285714	4	0.5
Upper limb onset	n %	4	0.4	5	0.357143	2	0.25
Lower limb onset	n %	5	0.5	6	0.428571	3	0.375
Time since symptom onset_months	mean sd	11.8	3.96653	14.2143	3.16662	10.5	4.40779
ALSFRS-R total score	mean sd	37.2	5.02881	38	4.31455	38.625	5.39676
ALSFRS-R bulbar score	mean sd	10.9	1.37032	10.1429	1.79131	10.125	2.10017
ALSFRS-R fine motor score	mean sd	7.5	2.12132	8.64286	2.34052	8.875	2.16712
ALSFRS-R gross motor score	mean sd	7.2	3.08401	7.5	2.95479	7.75	2.86606
ALSFRS-R breathing score	mean sd	11.6	0.966092	11.7143	0.468807	11.875	0.353553
ALS-FRS-R monthly decline	mean sd	0.96	0.52957	0.721429	0.344581	1.275	1.27811
FVC (%)	mean sd	91.61	20.6244	94	17.6643	91.05	19.493
MRC upper limbs score (%)	mean sd	80.4375	17.2704	86.8304	9.35563	84.9219	9.75388
MRC lower limbs score (%)	mean sd	83.0714	17.2156	81.6327	20.8652	89.7321	14.3668
MRC neck score (%)	mean sd	96.5	6.68747	91.4286	16.223	90.625	13.2119
ALSAQ40_score	mean sd	36.9548	18.7228	33.9201	15.3716	36.6994	19.8946
Edavarone treatment	n %	0	0	0	0	2	0.25
MALES
Variable	Values	Rapamycin 2 mg/mq/die		Rapamycin 1 mg/mq/die		Placebo
		Value1	Value2	Value1	Value2	Value1	Value2
age_yrs	mean sd	59.5622	10.71	53.9337	11.9856	53.2451	14.2296
bmi_n	mean sd	24.8909	3.24452	25.4714	2.97249	25.0538	2.50985
bsa_mq	mean sd	1.90545	0.119362	1.95143	0.207077	1.95538	0.147739
Bulbar onset	n %	2	0.181818	0	0	2	0.153846
Upper limb onset	n %	6	0.545455	4	0.571429	6	0.461538
Lower limb onset	n %	4	0.363636	4	0.571429	7	0.538462
Time since symptom onset_months	mean sd	12	4.12311	13.8571	4.77593	12.3846	4.15408
ALSFRS-R total score	mean sd	40.7273	2.3277	38.8571	4.74091	38.6154	5.56085
ALSFRS-R bulbar score	mean sd	11.0909	1.8684	11.8571	0.377964	10.8462	1.46322
ALSFRS-R fine motor score	mean sd	9	1.61245	7	2.51661	8.07692	3.09466
ALSFRS-R gross motor score	mean sd	8.72727	2.57258	8	2.58199	8	2.85774
ALSFRS-R breathing score	mean sd	11.9091	0.301511	12	0	11.6923	1.1094
ALS-FRS-R monthly decline	mean sd	0.645455	0.229624	0.785714	0.558058	0.838462	0.658962
FVC (%)	mean sd	98.9727	16.0034	96.5714	19.518	97.5	13.1614
MRC upper limbs score (%)	mean sd	92.5568	7.6926	83.0357	14.0703	85.4808	14.7971
MRC lower limbs score (%)	mean sd	87.5974	17.3772	93.7755	7.52224	81.9231	18.554
MRC neck score (%)	mean sd	98.1818	3.371	95	8.66025	99.2308	2.7735
ALSAQ40_score	mean sd	28.5693	8.30061	24.1701	11.323	30.6941	16.6547
Edavarone treatment	n %	0	0	2	0.285714	3	0.230769

## Sheet: Table2
Outcome	Arm	Positive response		Not positive response		Unadjusted analysis				Adjusted analysis
		n	%	n	%	RR	IC lower	IC upper	p	RR	IC lower	IC upper	p
Primary	Placebo	2	0.117647	15	0.882353	-	-	-	-	-	-	-	-
Primary	Rapamycin 1 mg/mq/die	5	0.277778	13	0.722222	2.36111	0.424807	13.1232	0.236532	3.53196	0.305729	40.8032	0.247733
Primary	Rapamycin 2 mg/mq/die	3	0.2	12	0.8	1.7	0.257911	11.2054	0.522003	2.75965	0.202654	37.5795	0.383595
Primary	Rapamycin	8	0.242424	25	0.757576	2.06061	0.49078	8.65174	0.296073	3.1892	0.429846	23.6619	0.256699
FEMALES
Outcome	Arm	Positive response		Not positive response
		n	%	n	%
Primary	Placebo	0	0	6	1
Primary	Rapamycin 1 mg/mq/die	2	0.166667	10	0.833333
Primary	Rapamycin 2 mg/mq/die	2	0.333333	4	0.666667
Primary	Rapamycin	4	0.222222	14	0.777778
MALES
Outcome	Arm	Positive response		Not positive response
		n	%	n	%
Primary	Placebo	2	0.181818	9	0.818182
Primary	Rapamycin 1 mg/mq/die	3	0.5	3	0.5
Primary	Rapamycin 2 mg/mq/die	1	0.111111	8	0.888889
Primary	Rapamycin	4	0.266667	11	0.733333

## Sheet: Table3
						Unadjusted analysis				Adjusted analysis
Outcome	Arm	Week	n	mean	SD	MD	IC lower	IC upper	p	MD	IC lower	IC upper	p
treg_cd4_perc	Placebo	8	19	-0.350684	1.60627	-	-	-	-	-	-	-	-
treg_cd4_perc	Rapamycin 1 mg/mq/die	8	19	-0.221253	1.1288	0.129432	-0.921397	1.18026	0.777411	-0.134463	-1.27798	1.00906	0.786837
treg_cd4_perc	Rapamycin 2 mg/mq/die	8	18	0.168356	1.43688	0.51904	-0.546283	1.58436	0.266104	0.215879	-0.918175	1.34993	0.661738
treg_cd4_perc	Rapamycin	8	37	-0.0317135	1.28493	0.318971	-0.473371	1.11131	0.423151	0.0436807	-0.811673	0.899035	0.918713
treg_cd4_perc	Placebo	18	17	-0.458518	1.58039	-	-	-	-	-	-	-	-
treg_cd4_perc	Rapamycin 1 mg/mq/die	18	18	0.406861	1.56045	0.865379	-0.36025	2.09101	0.108752	0.530598	-0.727371	1.78857	0.332736
treg_cd4_perc	Rapamycin 2 mg/mq/die	18	15	-0.0505333	1.55315	0.407984	-0.875795	1.69176	0.465472	0.088204	-1.21375	1.39016	0.875705
treg_cd4_perc	Rapamycin	18	33	0.198955	1.54998	0.657472	-0.279038	1.59398	0.16453	0.324741	-0.634119	1.2836	0.498467
treg_cd4_perc	Placebo	30	12	-0.335075	1.51363	NA	-	-	-	-	-	-	-
treg_cd4_perc	Rapamycin 1 mg/mq/die	30	15	0.0639267	1.21038	0.399002	-0.809853	1.60786	0.445522	-0.195664	-1.60014	1.20881	0.745614
treg_cd4_perc	Rapamycin 2 mg/mq/die	30	13	0.117554	1.30147	0.452629	-0.796871	1.70213	0.402812	-0.166113	-1.59233	1.26011	0.786164
treg_cd4_perc	Rapamycin	30	28	0.088825	1.23012	0.4239	-0.497032	1.34483	0.357313	-0.181448	-1.25859	0.895698	0.734205
treg_cd4_perc	Placebo	54	9	-0.357622	2.01552	-	-	-	-	-	-	-	-
treg_cd4_perc	Rapamycin 1 mg/mq/die	54	11	-0.149645	1.25555	0.207977	-1.4626	1.87856	0.770278	-0.565998	-2.33378	1.20178	0.451424
treg_cd4_perc	Rapamycin 2 mg/mq/die	54	11	-0.622591	1.43849	-0.264969	-1.93555	1.40561	0.710003	-0.802667	-2.43816	0.832826	0.252138
treg_cd4_perc	Rapamycin	54	22	-0.386118	1.33963	-0.028496	-1.28747	1.23047	0.963394	-0.705559	-1.97554	0.564423	0.263374
FEMALES
Outcome	Arm	Week	n	mean	SD
treg_cd4_perc	Placebo	8	8	-0.48885	1.70836
treg_cd4_perc	Rapamycin 1 mg/mq/die	8	13	-0.394308	1.21554
treg_cd4_perc	Rapamycin 2 mg/mq/die	8	8	0.242012	1.5112
treg_cd4_perc	Rapamycin	8	21	-0.1519	1.33645
treg_cd4_perc	Placebo	18	6	-1.30452	1.78474
treg_cd4_perc	Rapamycin 1 mg/mq/die	18	12	0.231908	1.57457
treg_cd4_perc	Rapamycin 2 mg/mq/die	18	6	0.08915	1.42855
treg_cd4_perc	Rapamycin	18	18	0.184322	1.48635
treg_cd4_perc	Placebo	30	5	-0.8548	1.63132
treg_cd4_perc	Rapamycin 1 mg/mq/die	30	10	0.17957	1.16434
treg_cd4_perc	Rapamycin 2 mg/mq/die	30	4	0.271775	0.805703
treg_cd4_perc	Rapamycin	30	14	0.205914	1.04414
treg_cd4_perc	Placebo	54	2	-1.3551	3.55689
treg_cd4_perc	Rapamycin 1 mg/mq/die	54	7	0.0883	0.857996
treg_cd4_perc	Rapamycin 2 mg/mq/die	54	4	-0.792	0.613251
treg_cd4_perc	Rapamycin	54	11	-0.231809	0.867047
MALES
Outcome	Arm	Week	n	mean	SD
treg_cd4_perc	Placebo	8	11	-0.2502	1.60463
treg_cd4_perc	Rapamycin 1 mg/mq/die	8	6	0.1537	0.89132
treg_cd4_perc	Rapamycin 2 mg/mq/die	8	10	0.10943	1.45429
treg_cd4_perc	Rapamycin	8	16	0.126031	1.23866
treg_cd4_perc	Placebo	18	11	0.00293636	1.31905
treg_cd4_perc	Rapamycin 1 mg/mq/die	18	6	0.756767	1.61376
treg_cd4_perc	Rapamycin 2 mg/mq/die	18	9	-0.143656	1.70927
treg_cd4_perc	Rapamycin	18	15	0.216513	1.67573
treg_cd4_perc	Placebo	30	7	0.0361571	1.42839
treg_cd4_perc	Rapamycin 1 mg/mq/die	30	5	-0.16736	1.40607
treg_cd4_perc	Rapamycin 2 mg/mq/die	30	9	0.0490111	1.51001
treg_cd4_perc	Rapamycin	30	14	-0.0282643	1.42234
treg_cd4_perc	Placebo	54	7	-0.0726286	1.69749
treg_cd4_perc	Rapamycin 1 mg/mq/die	54	4	-0.56605	1.84908
treg_cd4_perc	Rapamycin 2 mg/mq/die	54	7	-0.525786	1.7974
treg_cd4_perc	Rapamycin	54	11	-0.540427	1.72178

## Sheet: Table4
Period		Arm	MD	IC lower	IC upper	p
Before treatment	Monthly variation	Placebo	-0.803955	-1.04719	-0.560721	5.41652e-09
During treatment		Placebo	-1.3867	-1.88765	-0.885759	8.7021e-08
After treatment		Placebo	-1.06678	-1.45321	-0.680347	1.08464e-07
Before treatment		Rapamycin 1 mg/mq/die	-0.766095	-1.00109	-0.531102	1.186e-08
During treatment		Rapamycin 1 mg/mq/die	-0.885664	-1.40154	-0.369785	0.00080404
After treatment		Rapamycin 1 mg/mq/die	-1.18684	-1.58482	-0.788866	1.02886e-08
Before treatment		Rapamycin 2 mg/mq/die	-0.832842	-1.07611	-0.589575	1.97712e-09
During treatment		Rapamycin 2 mg/mq/die	-1.61626	-2.13553	-1.09699	2.04244e-09
After treatment		Rapamycin 2 mg/mq/die	-1.21829	-1.62321	-0.813379	7.62557e-09
Before treatment	Between-groups analysis: comparison with placebo (monthly variation)	Rapamycin 1 mg/mq/die	0.0378594	-0.350549	0.426268	0.824007
		Rapamycin 2 mg/mq/die	-0.0288871	-0.42386	0.366086	0.867609
During treatment		Rapamycin 1 mg/mq/die	0.501039	-0.321826	1.3239	0.171585
		Rapamycin 2 mg/mq/die	-0.229559	-1.05521	0.596096	0.532128
After treatment		Rapamycin 1 mg/mq/die	-0.120062	-0.754982	0.514858	0.67059
		Rapamycin 2 mg/mq/die	-0.151513	-0.792148	0.489123	0.594786
During treatment	Intra-group analysis: comparison with before treatment period (monthly variation)	Placebo	-0.582748	-1.04982	-0.115674	0.0145971
		Rapamycin 1 mg/mq/die	-0.119569	-0.59845	0.359313	0.623828
		Rapamycin 2 mg/mq/die	-0.783421	-1.26782	-0.299026	0.0015872
After treatment		Placebo	-0.262826	-0.605784	0.0801321	0.132732
		Rapamycin 1 mg/mq/die	-0.420747	-0.767965	-0.0735298	0.0176691
		Rapamycin 2 mg/mq/die	-0.385452	-0.740802	-0.0301017	0.0335753
During treatment	Between-groups analysis: comparison with placebo (difference in monthly variation compared to before treatment period)	Rapamycin 1 mg/mq/die	0.46318	-0.302366	1.22873	0.174235
		Rapamycin 2 mg/mq/die	-0.200672	-0.970746	0.569402	0.558058
After treatment		Rapamycin 1 mg/mq/die	-0.157921	-0.716429	0.400587	0.525097
		Rapamycin 2 mg/mq/die	-0.122625	-0.687792	0.442541	0.62576

## Sheet: Table5
ALL PATIENTS									FEMALES									MALES
Description of adverse event	Placebo		Rapamycin 1 mg/mq/die		Rapamycin 2 mg/mq/die				Description of adverse event	Placebo		Rapamycin 1 mg/mq/die		Rapamycin 2 mg/mq/die				Description of adverse event	Placebo		Rapamycin 1 mg/mq/die		Rapamycin 2 mg/mq/die
	n	%	n	%	n	%				n	%	n	%	n	%				n	%	n	%	n	%
Blood and lymphatic system disorders	0	0	1	0.047619	0	0			Blood and lymphatic system disorders	0	0	1	0.0714286	0	0			Blood and lymphatic system disorders	0	0	0	0	0	0
Leukopenia	0	0	1	0.047619	0	0			Leukopenia	0	0	1	0.0714286	0	0			Leukopenia	0	0	0	0	0	0
Depression and suicide/self-injury	0	0	1	0.047619	0	0			Depression and suicide/self-injury	0	0	0	0	0	0			Depression and suicide/self-injury	0	0	1	0.142857	0	0
Suicidal hanging	0	0	1	0.047619	0	0			Suicidal hanging	0	0	0	0	0	0			Suicidal hanging	0	0	1	0.142857	0	0
Ear and labyrinth disorders	1	0.047619	0	0	0	0			Ear and labyrinth disorders	0	0	0	0	0	0			Ear and labyrinth disorders	1	0.0769231	0	0	0	0
Tinnitus	1	0.047619	0	0	0	0			Tinnitus	0	0	0	0	0	0			Tinnitus	1	0.0769231	0	0	0	0
Eye disorders	1	0.047619	0	0	0	0			Eye disorders	1	0.125	0	0	0	0			Eye disorders	0	0	0	0	0	0
Transient diplopia	1	0.047619	0	0	0	0			Transient diplopia	1	0.125	0	0	0	0			Transient diplopia	0	0	0	0	0	0
Gastrointestinal disorders	0	0	1	0.047619	2	0.0952381			Gastrointestinal disorders	0	0	1	0.0714286	1	0.1			Gastrointestinal disorders	0	0	0	0	1	0.0909091
Heartburn	0	0	0	0	1	0.047619			Heartburn	0	0	0	0	0	0			Heartburn	0	0	0	0	1	0.0909091
Diarrhea - Nausea - Salivary hypersecretion	0	0	1	0.047619	0	0			Diarrhea - Nausea - Salivary hypersecretion	0	0	1	0.0714286	0	0			Diarrhea - Nausea - Salivary hypersecretion	0	0	0	0	0	0
Hypogastrium distension - Hypogastrium pain	0	0	0	0	1	0.047619			Hypogastrium distension - Hypogastrium pain	0	0	0	0	1	0.1			Hypogastrium distension - Hypogastrium pain	0	0	0	0	0	0
General disorders and administration site conditions	1	0.047619	1	0.047619	0	0			General disorders and administration site conditions	0	0	1	0.0714286	0	0			General disorders and administration site conditions	1	0.0769231	0	0	0	0
Epistaxis	1	0.047619	0	0	0	0			Epistaxis	0	0	0	0	0	0			Epistaxis	1	0.0769231	0	0	0	0
Pyrexia	0	0	1	0.047619	0	0			Pyrexia	0	0	1	0.0714286	0	0			Pyrexia	0	0	0	0	0	0
Infections and infestations	4	0.190476	3	0.142857	4	0.190476			Infections and infestations	3	0.375	3	0.214286	1	0.1			Infections and infestations	1	0.0769231	0	0	3	0.272727
Acute hepatitis	0	0	0	0	1	0.047619			Acute hepatitis	0	0	0	0	0	0			Acute hepatitis	0	0	0	0	1	0.0909091
Bacterial upper respiratory tract infection	0	0	0	0	1	0.047619			Bacterial upper respiratory tract infection	0	0	0	0	0	0			Bacterial upper respiratory tract infection	0	0	0	0	1	0.0909091
Candida infection	0	0	1	0.047619	0	0			Candida infection	0	0	1	0.0714286	0	0			Candida infection	0	0	0	0	0	0
Influenza	1	0.047619	0	0	1	0.047619			Influenza	1	0.125	0	0	1	0.1			Influenza	0	0	0	0	0	0
Pharyngitis	1	0.047619	1	0.047619	0	0			Pharyngitis	1	0.125	1	0.0714286	0	0			Pharyngitis	0	0	0	0	0	0
Rhinitis	1	0.047619	0	0	0	0			Rhinitis	0	0	0	0	0	0			Rhinitis	1	0.0769231	0	0	0	0
Sinusitis	0	0	1	0.047619	0	0			Sinusitis	0	0	1	0.0714286	0	0			Sinusitis	0	0	0	0	0	0
Thoracic Herpes Zoster infection	1	0.047619	0	0	0	0			Thoracic Herpes Zoster infection	1	0.125	0	0	0	0			Thoracic Herpes Zoster infection	0	0	0	0	0	0
Urinary tract infection	0	0	0	0	1	0.047619			Urinary tract infection	0	0	0	0	0	0			Urinary tract infection	0	0	0	0	1	0.0909091
Injury, poisoning, and procedural complications	3	0.142857	2	0.0952381	6	0.285714			Injury, poisoning, and procedural complications	2	0.25	1	0.0714286	4	0.4			Injury, poisoning, and procedural complications	1	0.0769231	1	0.142857	2	0.181818
Fall	2	0.0952381	2	0.0952381	4	0.190476			Fall	1	0.125	1	0.0714286	2	0.2			Fall	1	0.0769231	1	0.142857	2	0.181818
Foot fracture	0	0	0	0	1	0.047619			Foot fracture	0	0	0	0	1	0.1			Foot fracture	0	0	0	0	0	0
Scaphoid bone fracture	1	0.047619	0	0	0	0			Scaphoid bone fracture	1	0.125	0	0	0	0			Scaphoid bone fracture	0	0	0	0	0	0
Mandibulae condyle fracture	0	0	0	0	1	0.047619			Mandibulae condyle fracture	0	0	0	0	1	0.047619			Mandibulae condyle fracture	0	0	0	0	0	0
Investigation	0	0	1	0.047619	0	0			Investigation	0	0	0	0	0	0			Investigation	0	0	1	0.142857	0	0
Abnormal blood tests	0	0	1	0.047619	0	0			Abnormal blood tests	0	0	0	0	0	0			Abnormal blood tests	0	0	1	0.142857	0	0
Metabolism and nutrition disorders	1	0.047619	0	0	2	0.0952381			Metabolism and nutrition disorders	0	0	0	0	1	0.1			Metabolism and nutrition disorders	1	0.0769231	0	0	1	0.1
Dysphagia	1	0.047619	0	0	2	0.0952381			Dysphagia	0	0	0	0	1	0.1			Dysphagia	1	0.0769231	0	0	1	0.1
Musculoskeletal and connective tissue disorders	2	0.0952381	0	0	0	0			Musculoskeletal and connective tissue disorders	2	0.25	0	0	0	0			Musculoskeletal and connective tissue disorders	0	0	0	0	0	0
Left big toe pain with a tendency to valgus	1	0.047619	0	0	0	0			Left big toe pain with a tendency to valgus	1	0.125	0	0	0	0			Left big toe pain with a tendency to valgus	0	0	0	0	0	0
Left shoulder bursitis	1	0.047619	0	0	0	0			Left shoulder bursitis	1	0.125	0	0	0	0			Left shoulder bursitis	0	0	0	0	0	0
Nervous system disorders	1	0.047619	0	0	1	0.047619			Nervous system disorders	1	0.125	0	0	1	0.1			Nervous system disorders	0	0	0	0	0	0
Dizziness	1	0.047619	0	0	0	0			Dizziness	1	0.125	0	0	0	0			Dizziness	0	0	0	0	0	0
Holocranial tension headache	0	0	0	0	1	0.047619			Holocranial tension headache	0	0	0	0	1	0.1			Holocranial tension headache	0	0	0	0	0	0
Psychiatric disorders	0	0	0	0	1	0.047619			Psychiatric disorders	0	0	0	0	0	0			Psychiatric disorders	0	0	0	0	1	0.0909091
Insomnia - Anxiety - Agitation	0	0	0	0	1	0.047619			Insomnia - Anxiety - Agitation	0	0	0	0	0	0			Insomnia - Anxiety - Agitation	0	0	0	0	1	0.0909091
Renal and urinary disorders	2	0.0952381	0	0	0	0			Renal and urinary disorders	1	0.125	0	0	0	0			Renal and urinary disorders	1	0.0769231	0	0	0	0
Kidney stones	2	0.0952381	0	0	0	0			Kidney stones	1	0.125	0	0	0	0			Kidney stones	1	0.0769231	0	0	0	0
Renal and urinary disorders - Investigation	1	0.047619	0	0	0	0			Renal and urinary disorders - Investigation	0	0	0	0	0	0			Renal and urinary disorders - Investigation	1	0.0769231	0	0	0	0
Proteinuria - Urinary protein increased	1	0.047619	0	0	0	0			Proteinuria - Urinary protein increased	0	0	0	0	0	0			Proteinuria - Urinary protein increased	1	0.0769231	0	0	0	0
Respiratory, thoracic, and mediastinal disorders	2	0.0952381	4	0.190476	5	0.238095			Respiratory, thoracic, and mediastinal disorders	1	0.125	4	0.285714	4	0.4			Respiratory, thoracic, and mediastinal disorders	1	0.0769231	0	0	1	0.0909091
Catarrhal secretions	0	0	1	0.047619	0	0			Catarrhal secretions	0	0	1	0.0714286	0	0			Catarrhal secretions	0	0	0	0	0	0
Cough	0	0	1	0.047619	0	0			Cough	0	0	1	0.0714286	0	0			Cough	0	0	0	0	0	0
Dyspnea	0	0	1	0.047619	1	0.047619			Dyspnea	0	0	1	0.0714286	1	0.1			Dyspnea	0	0	0	0	0	0
Pneumonia - Pulmonary embolism	0	0	0	0	1	0.047619			Pneumonia - Pulmonary embolism	0	0	0	0	1	0.1			Pneumonia - Pulmonary embolism	0	0	0	0	0	0
Respiratory failure	2	0.0952381	1	0.047619	3	0.142857			Respiratory failure	1	0.125	1	0.0714286	2	0.2			Respiratory failure	1	0.0769231	0	0	1	0.0909091
Skin and subcutaneous tissue disorders	1	0.047619	5	0.238095	6	0.285714			Skin and subcutaneous tissue disorders	0	0	4	0.285714	3	0.3			Skin and subcutaneous tissue disorders	1	0.0769231	1	0.142857	3	0.272727
Allergic reaction erythema	0	0	1	0.047619	1	0.047619			Allergic reaction erythema	0	0	0	0	0	0			Allergic reaction erythema	0	0	1	0.142857	1	0.0909091
Skin peeling between fingers and on the hand palm	0	0	1	0.047619	0	0			Skin peeling between fingers and on the hand palm	0	0	1	0.0714286	0	0			Skin peeling between fingers and on the hand palm	0	0	0	0	0	0
Allergic reaction rash	0	0	1	0.047619	0	0			Allergic reaction rash	0	0	1	0.0714286	0	0			Allergic reaction rash	0	0	0	0	0	0
Erythema	0	0	1	0.047619	0	0			Erythema	0	0	1	0.0714286	0	0			Erythema	0	0	0	0	0	0
Extremities and head pruritus	0	0	0	0	1	0.047619			Extremities and head pruritus	0	0	0	0	0	0			Extremities and head pruritus	0	0	0	0	1	0.0909091
Face rash - Bilateral conjunctivitis	0	0	0	0	1	0.047619			Face rash - Bilateral conjunctivitis	0	0	0	0	1	0.1			Face rash - Bilateral conjunctivitis	0	0	0	0	0	0
Hands dermatitis	0	0	0	0	1	0.047619			Hands dermatitis	0	0	0	0	0	0			Hands dermatitis	0	0	0	0	1	0.0909091
Itchy eczema	0	0	0	0	1	0.047619			Itchy eczema	0	0	0	0	1	0.1			Itchy eczema	0	0	0	0	0	0
Maculo-papular erythema	1	0.047619	1	0.047619	0	0			Maculo-papular erythema	0	0	1	0.0714286	0	0			Maculo-papular erythema	1	0.0769231	0	0	0	0
Pimple-like rash	0	0	0	0	1	0.047619			Pimple-like rash	0	0	0	0	1	0.1			Pimple-like rash	0	0	0	0	0	0
Vascular disorders	1	0.047619	0	0	0	0			Vascular disorders	0	0	0	0	0	0			Vascular disorders	1	0.0769231	0	0	0	0
Hypertension	1	0.047619	0	0	0	0			Hypertension	0	0	0	0	0	0			Hypertension	1	0.0769231	0	0	0	0
Not classified	2	0.0952381	0	0	0	0			Not classified	0	0	0	0	0	0			Not classified	2	0.153846	0	0	0	0

## Sheet: Figure1
		Placebo		Rapamycin 1 mg/mq/die		Rapamycin 2 mg/mq/die
		n	%	n	%	n	%
Randomized	total	21	1	21	1	21	1
Drop-outs during treatment	total	1	0.047619	3	0.142857	3	0.142857
	withdrew consent	1	0.047619	1	0.047619	1	0.047619
	death	0	0	1	0.047619	1	0.047619
	other causes	0	0	1	0.047619	1	0.047619
Patients analysed (ITT)	week 8	20	0.952381	20	0.952381	20	0.952381
	week 18 (end of treatment)	20	0.952381	18	0.857143	18	0.857143
	week 24	20	0.952381	17	0.809524	17	0.809524
	week 30	18	0.857143	16	0.761905	15	0.714286
	week 42	16	0.761905	15	0.714286	13	0.619048
	week 54 (end of follow-up)	15	0.714286	13	0.619048	13	0.619048
Drop-outs during follow-up	total	5	0.238095	5	0.238095	5	0.238095
	withdrew consent	2	0.0952381	0	0	2	0.0952381
	death	1	0.047619	1	0.047619	0	0
	other causes	2	0.0952381	4	0.190476	3	0.142857
FEMALES
		Placebo		Rapamycin 1 mg/mq/die		Rapamycin 2 mg/mq/die
		n	%	n	%	n	%
Randomized	total	8	1	14	1	10	1
Drop-outs during treatment	total	0	0	2	0.142857	2	0.2
	withdrew consent	0	0	1	0.0714286	1	0.1
	death	0	0	0	0	0	0
	other causes	0	0	1	0.0714286	1	0.1
Patients analysed (ITT)	week 8	8	1	14	1	9	0.9
	week 18 (end of treatment)	8	1	12	0.857143	8	0.8
	week 24	8	1	11	0.785714	7	0.7
	week 30	7	0.875	11	0.785714	5	0.5
	week 42	6	0.75	11	0.785714	5	0.5
	week 54 (end of follow-up)	5	0.625	9	0.642857	5	0.5
Drop-outs during follow-up	total	3	0.375	3	0.214286	3	0.3
	withdrew consent	2	0.25	0	0	1	0.1
	death	0	0	1	0.0714286	0	0
	other causes	1	0.125	2	0.142857	2	0.2
MALES
		Placebo		Rapamycin 1 mg/mq/die		Rapamycin 2 mg/mq/die
		n	%	n	%	n	%
Randomized	total	13	1	7	1	11	1
Drop-outs during treatment	total	1	0.0769231	1	0.142857	1	0.0909091
	withdrew consent	1	0.0769231	0	0	0	0
	death	0	0	1	0.142857	1	0.0909091
	other causes	0	0	0	0	0	0
Patients analysed (ITT)	week 8	12	0.923077	6	0.857143	11	1
	week 18 (end of treatment)	12	0.923077	6	0.857143	10	0.909091
	week 24	12	0.923077	6	0.857143	10	0.909091
	week 30	11	0.846154	5	0.714286	10	0.909091
	week 42	10	0.769231	4	0.571429	8	0.727273
	week 54 (end of follow-up)	10	0.769231	4	0.571429	8	0.727273
Drop-outs during follow-up	total	2	0.153846	2	0.285714	2	0.181818
	withdrew consent	0	0	0	0	1	0.0909091
	death	1	0.0769231	0	0	0	0
	other causes	1	0.0769231	2	0.285714	1	0.0909091

## Sheet: Figure2
Outcome	Arm	Week	n	mean	SD	p
cd4_cd38_dr_perc	Placebo	18	12	0.0245	0.610967	-
cd4_cd38_dr_perc	Rapamycin 1 mg/mq/die	18	10	-0.4009	0.61484	0.0681073
cd4_cd38_dr_perc	Rapamycin 2 mg/mq/die	18	10	-0.0231	0.226911	0.833563
cd4_cd38_dr_perc	Rapamycin	18	20	-0.212	0.490934	0.238108
cd8_cd38_dr_perc	Placebo	18	12	-0.061675	0.509349	-
cd8_cd38_dr_perc	Rapamycin 1 mg/mq/die	18	9	-0.980278	1.46019	0.0320969
cd8_cd38_dr_perc	Rapamycin 2 mg/mq/die	18	8	-0.505912	0.546163	0.299748
cd8_cd38_dr_perc	Rapamycin	18	17	-0.757047	1.12078	0.0556132
b_mem_sw_perc	Placebo	18	7	-0.245829	0.4198	-
b_mem_sw_perc	Rapamycin 1 mg/mq/die	18	5	0.57812	0.443001	0.0016155
b_mem_sw_perc	Rapamycin 2 mg/mq/die	18	10	0.01832	0.324208	0.177874
b_mem_sw_perc	Rapamycin	18	15	0.20492	0.44526	0.0359093
mono_class_perc	Placebo	18	7	-9.35714	16.542	-
mono_class_perc	Rapamycin 1 mg/mq/die	18	5	8.4	9.61535	0.0190724
mono_class_perc	Rapamycin 2 mg/mq/die	18	7	-3.78571	5.06011	0.383539
mono_class_perc	Rapamycin	18	12	1.29167	9.32518	0.0878354
IL18 mRNA	Placebo	18	7	0.341157	0.813648	-
IL18 mRNA	Rapamycin 1 mg/mq/die	18	8	-0.113812	0.463151	0.101491
IL18 mRNA	Rapamycin 2 mg/mq/die	18	12	-0.256092	0.289439	0.0228099
IL18 mRNA	Rapamycin	18	20	-0.19918	0.364204	0.0234079
IL18	Placebo	18	16	58.7494	105.41	-
IL18	Rapamycin 1 mg/mq/die	18	17	-49.05	120.907	0.0028748
IL18	Rapamycin 2 mg/mq/die	18	16	-44.2456	53.979	0.00479404
IL18	Rapamycin	18	33	-46.7206	93.1721	0.000860544
cd4_cd38_dr_perc	Placebo	30	8	0.106625	0.428779	-
cd4_cd38_dr_perc	Rapamycin 1 mg/mq/die	30	9	-0.339111	0.499263	0.0460521
cd4_cd38_dr_perc	Rapamycin 2 mg/mq/die	30	9	0.272111	0.365846	0.441646
cd4_cd38_dr_perc	Rapamycin	30	18	-0.0335	0.528373	0.516969
cd8_cd38_dr_perc	Placebo	30	8	0.476125	1.92011	-
cd8_cd38_dr_perc	Rapamycin 1 mg/mq/die	30	9	-0.411044	1.62303	0.235367
cd8_cd38_dr_perc	Rapamycin 2 mg/mq/die	30	8	0.170125	0.58397	0.686525
cd8_cd38_dr_perc	Rapamycin	30	17	-0.137553	1.24728	0.345044
b_mem_sw_perc	Placebo	30	6	-0.1625	0.280493	-
b_mem_sw_perc	Rapamycin 1 mg/mq/die	30	5	0.27688	0.233863	0.00417546
b_mem_sw_perc	Rapamycin 2 mg/mq/die	30	8	-0.09	0.143485	0.545611
b_mem_sw_perc	Rapamycin	30	13	0.0511077	0.254467	0.117408
mono_class_perc	Placebo	30	6	2.15	6.32795	-
mono_class_perc	Rapamycin 1 mg/mq/die	30	5	5.52	8.423	0.40384
mono_class_perc	Rapamycin 2 mg/mq/die	30	8	-2.625	5.20981	0.191986
mono_class_perc	Rapamycin	30	13	0.507692	7.51615	0.649243
IL18 mRNA	Placebo	30	6	0.611767	1.19179	-
IL18 mRNA	Rapamycin 1 mg/mq/die	30	6	-0.212633	0.300381	0.0622112
IL18 mRNA	Rapamycin 2 mg/mq/die	30	8	0.129125	0.404833	0.22851
IL18 mRNA	Rapamycin	30	14	-0.0173429	0.392117	0.0865082
IL18	Placebo	30	12	5.41	93.3272	-
IL18	Rapamycin 1 mg/mq/die	30	14	-8.41714	102.44	0.691914
IL18	Rapamycin 2 mg/mq/die	30	13	-4.12846	62.2374	0.788094
IL18	Rapamycin	30	27	-6.35222	83.9016	0.698383

## Sheet: Figure3
Outcome	Arm	Average values									N of patients
		Screening	Baseline	Week 4	Week 8	Week 12	Week 18	Week 30	Week 42	Week 54	Screening	Baseline	Week 4	Week 8	Week 12	Week 18	Week 30	Week 42	Week 54
ALSFRS-R total score	Placebo	38.8095	38.619	37.05	35.9	34.9	32.65	29.2222	26.5625	23.5	21	21	20	20	20	20	18	16	14
ALSFRS-R total score	Rapamycin 1 mg/mq/die	38.0952	38.2857	37.1905	35.65	36	34.6111	32.6875	29.5333	27.6154	21	21	21	20	19	18	16	15	13
ALSFRS-R total score	Rapamycin 2 mg/mq/die	39.2857	39.0476	38.0476	35.85	34.5	33.2778	32.0667	29.8462	26.3077	21	21	21	20	18	18	15	13	13

## Sheet: Figure4
Correlation	Arm	Pearson's correlation	p-value
Serum pNfH vs progression rate	Placebo	-0.5102	0.0364
Serum pNfH vs progression rate	Rapamycin	-0.08	0.669
Serum NfL vs progression rate	Placebo	-0.4051	0.1067
Serum NfL vs progression rate	Rapamycin	0.1835	0.3076

## Sheet: Figure5
Outcome	Arm	Average values								N of patients
		Baseline	Week 4	Week 8	Week 12	Week 18	Week 30	Week 42	Week 54	Baseline	Week 4	Week 8	Week 12	Week 18	Week 30	Week 42	Week 54
ALSAQ40_D1	Placebo	36.9048	41.25	44.875	46.875	53.625	61.25	65.8333	74.7917	21	20	20	20	20	16	12	12
ALSAQ40_D1	Rapamycin 1 mg/mq/die	41.9048	39.6429	41.25	40.3947	43.3333	47.3438	47	53.75	21	21	20	19	18	16	15	12
ALSAQ40_D1	Rapamycin 2 mg/mq/die	37.9762	40.7143	45.125	42.5	51.6176	56	61.5385	69.6154	21	21	20	17	17	15	13	13
ALSAQ40_D2	Placebo	45	46.375	49.25	57.5	60.625	68.2812	67.0833	75.2083	21	20	20	20	20	16	12	12
ALSAQ40_D2	Rapamycin 1 mg/mq/die	40.7143	43.4524	48.5	49.4737	52.9167	57.1875	60.5	68.125	21	21	20	19	18	16	15	12
ALSAQ40_D2	Rapamycin 2 mg/mq/die	46.9048	51.1905	56.25	52.9412	58.6765	61.6667	66.9231	74.2308	21	21	20	17	17	15	13	13
ALSAQ40_D3	Placebo	18.6508	21.6667	24.5833	25.8333	30.8333	28.125	40.2778	46.5278	21	20	20	20	20	16	12	12
ALSAQ40_D3	Rapamycin 1 mg/mq/die	20.2381	19.4444	22.5	22.807	25	29.6875	34.4444	41.6667	21	21	20	19	18	16	15	12
ALSAQ40_D3	Rapamycin 2 mg/mq/die	8.73016	12.3016	16.25	12.7451	24.0196	16.1111	26.9231	32.6923	21	21	20	17	17	15	13	13
ALSAQ40_D4	Placebo	28.4014	35	36.25	37.5	41.7857	41.7411	50.5952	55.9524	21	20	20	20	20	16	12	12
ALSAQ40_D4	Rapamycin 1 mg/mq/die	18.7075	21.7687	23.9286	27.2556	28.9683	36.6071	47.381	50.8929	21	21	20	19	18	16	15	12
ALSAQ40_D4	Rapamycin 2 mg/mq/die	26.7007	26.3605	28.5714	31.0924	34.6639	26.6667	31.3187	43.956	21	21	20	17	17	15	13	13
ALSAQ40_D5	Placebo	35.9524	42.625	44.875	43.875	49.375	53.125	57.7083	56.25	21	20	20	20	20	16	12	12
ALSAQ40_D5	Rapamycin 1 mg/mq/die	31.7857	35.5952	35.875	38.9474	39.0278	40	41.8333	36.4583	21	21	20	19	18	16	15	12
ALSAQ40_D5	Rapamycin 2 mg/mq/die	42.5	39.1667	43.25	39.2647	42.9412	38.6667	36.9231	45.7692	21	21	20	17	17	15	13	13
ALSAQ40_mean	Placebo	32.9819	37.3833	39.9667	42.3167	47.2488	50.5045	56.2996	61.746	21	20	20	20	20	16	12	12
ALSAQ40_mean	Rapamycin 1 mg/mq/die	30.6701	31.9807	34.4107	35.7757	37.8492	42.1652	46.2317	50.1786	21	21	20	19	18	16	15	12
ALSAQ40_mean	Rapamycin 2 mg/mq/die	32.5624	33.9467	37.8893	35.7087	42.3838	39.8222	44.7253	53.2527	21	21	20	17	17	15	13	13

[truncated: 5 more sheets: Figure S1, Figure S2, FigureS4, FigureS5, FigureS6]
